# Supplementary material for: A comprehensive assessment of tandem repeat genotyping methods for Nanopore long-read genomes
Source: bioRxiv. 2026 Mar 3:2026.02.28.708646. Preprint. [Version 1] doi: 10.64898/2026.02.28.708646 (PMC13001349; doi:10.64898/2026.02.28.708646)
Supplement: Supplement 2 [file media-2.xlsx]

## Sheet: Supp1
Supplementary Table 1 | Summary of short-read and long-read STR genotyping tools, their specifications, source code and validation estimates.
N, no; STR, short tandem repeats; Y, yes; * additional notes on genotyping (see ‘Notes’ )
Validation estimates are provided by the flagship paper of the corresponding tool.
Genotyping tool	Attempted to install	Benchmarked	Sequencing technology	Output: full allele sequence	Notes	Source code	Last updated (as of Oct 7, 2025)	Prior validation	Citation
STRdust	Y	Y	Long reads	Y	Visualization (pathSTR)	https://github.com/wdecoster/STRdust	2025-10-03		https://pubmed.ncbi.nlm.nih.gov/39147583/
STRkit	Y	Y	ONT or PacBio	Y	Has visualization stage as well. Include a module for conducting Medelian inheritance analysis and identify de novo repeats.	https://github.com/davidlougheed/strkit	2025-09-24		https://genome.cshlp.org/content/early/2026/02/13/gr.280766.125.long
LongTR	Y	Y	ONT or PacBio	Y	while there has been GitHub activity in the last few months, there doesn’t appear to be ongoing development and issue response times are long	https://github.com/gymrek-lab/LongTR	2025-09-23		https://link.springer.com/article/10.1186/s13059-024-03319-2
Straglr	Y	Y	ONT or PacBio	N	compare' tool detects de novo expansions in trio data or case control analysis. Note the epi2me straglr version appears to be using a fork of the method: https://github.com/philres/straglr	https://github.com/bcgsc/straglr	2025-09-10	Sensitivity was 87% and specificity was 93% across heterozygous loci in HG00733, using its diploid assembly as the truth set (c.f. RepeatHMM: 40% sensitivity and 84% specificity).	Chiu, R., Rajan-Babu, I.-S., Friedman, J. M. & Birol, I. Straglr: discovering and genotyping tandem repeat expansions using whole genome long-read sequences. Genome Biol. 22, 224 (2021).
NanoRepeat			ONT or PacBio	N		https://github.com/WGLab/NanoRepeat	2025-09-10
TRsv	Y*	N	ONT or PacBio	Y	Unable to install. Unsure if sequences are in the VCF or the fasta output.	https://github.com/stat-lab/TRsv	2025-09-09		https://genomebiology.biomedcentral.com/articles/10.1186/s13059-025-03718-z
vamos	Y	Y	ONT or PacBio	N*	Sequence can be optionally added to VCF in non-standard format. Used in the first 100, so important for consistency with previous work. Can annotate multiple motifs but these need to be defined prior (can be determined from assemblies)	https://github.com/ChaissonLab/vamos	2025-09-07		https://link.springer.com/article/10.1186/s13059-023-03010-y
Medaka Tandem	Y	Y	ONT	Y	By ONT. Unpublished. Used in AllofUs, suggested by Fitz. Used in this paper: https://www.biorxiv.org/content/10.1101/2023.10.29.564632v1.full	https://github.com/nanoporetech/medaka/tree/master/medaka/tandem	2025-08-18
ATaRVa	Y	Y	ONT or PacBio	Y	Motif decomposition. In active development, publication still in review	https://github.com/SowpatiLab/ATaRVa	2025-08-15		https://www.biorxiv.org/content/10.1101/2025.05.13.653434v1
TRGT			PacBio HiFi only (license)	Y	TRVZ tool visualises read pile-ups; outputs sequence composition, mosaicism, and CpG methylation metrics	https://github.com/PacificBiosciences/trgt	2025-07-29	TRGT calls on PacBio HiFi sequencing of HG002 from the Genome in a Bottle had 98% concordance (allowing for off-by-1 errors) across 937,122 loci with repeat alleles of the same sample's assembly from the Telomere-to-Telomere Consortium; 99.6% Mendelian consistency rate (allowing for off-by-1 errors) in one trio.	Dolzhenko, E. et al. Resolving the unsolved: Comprehensive assessment of tandem repeats at scale. Preprint at bioRxiv https://doi.org/10.1101/2023.05.12.540470 (2023).
HMMSTR			ONT and PacBio	N		https://github.com/Boyle-Lab/HMMSTR	2024-12-16	HMMSTR calls tandem repeat copy number from raw, long-read, sequencing reads and reports copy numbers in both a read and sample specific format. While designed to model Nanopore sequencing errors in repetitive regions, HMMSTR can be applied to PacBio data as well and has flexible arguments to allow for custom error rates. HMMSTR is optimized for targeted sequencing experiments and can be run with…	https://doi.org/10.1093/nar/gkae1202
otter and TREAT			ONT or PacBio	?	Performs assembly + annotation. Does output VCF	https://github.com/holstegelab/treat	2024-10-11		https://genome.cshlp.org/content/34/11/1942
Tandem-genotypes			ONT or PacBio	N	allele prediction is, according to the documentation, 'crude'; outputs a histogram displaying the distribution of reads supporting the repeat count	https://github.com/mcfrith/tandem-genotypes	2024-06-25	Repeat copy number predictions roughly agree with true copy number changes in artificial DNA plasmids containing TRs with motifs associated with human disease (quantitative metrics not provided).	Mitsuhashi, S. et al. Tandem-genotypes: robust detection of tandem repeat expansions from long DNA reads. Genome Biol. 20, 58 (2019).
WarpSTR			ONT			https://github.com/fmfi-compbio/warpstr	2023-09-11		https://academic.oup.com/bioinformatics/article/39/6/btad388/7199589
DeepTRs			ONT			https://github.com/JoshuaChou2018/DeepTR	2023-08-22		https://www.biorxiv.org/content/10.1101/2023.08.17.553659v1
uTR						https://github.com/morisUtokyo/uTR	2023-07-26		https://academic.oup.com/bioinformatics/article/39/4/btad185/7114028
STRique			ONT	N	nanopore signal-based method; visualisation support for the raw nanopore traces; outputs methylation status of reads. *reports per-read metrics, not genotypes	https://github.com/giesselmann/STRique (no longer maintained as of Mar 2023)	2023-03-17	All expanded FMR1 STRs in reads from a patient with fragile X syndrome were detected to be highly methylated, consisted with Southern blot; determined the repeat CpG methylation state correctly in all positive and negative controls using 175 artificial plasmids with GC-rich repeats and methyltransferase modification.	Giesselmann, P. et al. Analysis of short tandem repeat expansions and their methylation state with nanopore sequencing. Nat. Biotechnol. 37, 1478–1481 (2019).
DeepRepeat			ONT	N	nanopore signal-based method; can analyse STRs within or close to low-complexity genomic regions such as telomeres. *reports per-read metrics, not genotypes	https://github.com/WGLab/DeepRepeat	2023-02-28	Mean absolute difference between estimated and true repeat counts (439 loci) in CHM13 was 3.6 (c.f. RepeatHMM: 4.5; STRique: 11.2); Pearson correlation of 0.83 with CHM13 assembly when estimating genotypes of telomeric repeats.	Fang, L. et al. DeepRepeat: direct quantification of short tandem repeats on signal data from nanopore sequencing. Genome Biol. 23, 108 (2022).
STRcount			Long reads	N		https://github.com/mahreenkn/strcount	2022-08-16	Software tool to analyse STR loci from long read data. STRcount can count the number of repeats in a repeat expansion and give you the count in a tabular format for further downstream analysis.
TRiCoLOR			ONT or PacBio	N	4 submodules allowing for novel locus discovery, genotyping, Mendelian violation analysis, and read pile-up visualisation support	https://github.com/davidebolo1993/TRiCoLOR	2021-05-28	Approximately 85% concordance (allowing for 2bp discrepancy) with Illumina sequences using 3 PacBio and 3 ONT whole genomes from the Human Genome Structural Variation Consortium.	Bolognini, D., Magi, A., Benes, V., Korbel, J. O. & Rausch, T. TRiCoLOR: tandem repeat profiling using whole-genome long-read sequencing data. Gigascience 9, (2020).
RepeatHMM			ONT or PacBio	N	RepeatHMM-DB aggregates calls across 432,604 STR loci in 21 long-read WGS samples using the RepeatHMM-scan mode	https://github.com/WGLab/RepeatHMM	2021-02-18	80% concordance (allowing for maximum 1 repeat count discordance) with capillary electrophoresis genotypes in 25 individuals (20 with spinocerebellar ataxia type 3 and 5 controls).	Liu, Q., Zhang, P., Wang, D., Gu, W. & Wang, K. Interrogating the ‘unsequenceable’ genomic trinucleotide repeat disorders by long-read sequencing. Genome Med. 9, 65 (2017).
RepLong			PacBio	Y	first novel repeat locus identification method developed for long–read sequencing. Readme updated 9 months ago main files last time 5 years ago.	https://github.com/ruiguo-bio/replong	2020-07-19	Using one human genome, RepLong was shown to cover more RepBase library and mask more bases in the reference genome than RepARK and REPdenovo, achieving a library size of 57 MB and a masked genome ratio of 35%.	Guo, R. et al. RepLong: de novo repeat identification using long read sequencing data. Bioinformatics 34, 1099–1107 (2018).
NanoSatellite			ONT	N	nanopore-signal based method; *downstream analysis in R required to estimate read counts	https://github.com/arnederoeck/NanoSatellite (no longer maintained as of Jul 2020)	2020-07-02	91% accuracy of mean length estimation relative to length determined by Southern blotting in the ABCA7 VNTR locus across 11 individuals (c.f. Guppy + tandem-genotypes: 91%; Albacore + tandem-genotypes: 67%).	De Roeck, A. et al. NanoSatellite: accurate characterization of expanded tandem repeat length and sequence through whole genome long-read sequencing on PromethION. Genome Biol. 20, 239 (2019).
PacmonSTR			PacBio	N	models the insertion/deletion error rate of PacBio sequencing	https://github.com/alibashir/pacmonstr	2015-09-30	PacmonSTR accurately predicts >90% of homozygous TRs with motif >=5bp in CHM1hTERT cell line. It also accurately predicts >75% of heterozygous TR calls in a synthetic diploid genome constructed using the CHM1hTERT dataset.	Ummat, A. & Bashir, A. Resolving complex tandem repeats with long reads. Bioinformatics 30, 3491–3498 (2014).
TRcaller					Preprint Feb 2023, not peer reviewed. Can't access code.	www.TRcaller.com (website down)			https://www.biorxiv.org/content/10.1101/2023.02.15.528687v1

## Sheet: Supp2
Supplementary Table 2 | Tools that selected for benchmarking
Genotyping tool	Version	Command	Sequencing technology	Output: full allele sequence	Notes	Source code
ATaRVa	0.5.0	atarva -t $task.cpus -f ${ref} -b ${aln} -r ${atarva_tr_regions} --format cram --karyotype ${karyotype} -o ${sample}.atarva.vcf	ONT or PacBio	Y	Motif decomposition. In active development, publication still in review	https://github.com/SowpatiLab/ATaRVa
LongTR	1.2	LongTR \ --alignment-params ${alignment_params.join(',')} \ --fasta ${ref} \ --max-tr-len \$MAX_TR_LEN \ --regions ${tr_regions} \ ${haploid_args} \ --bams ${aln} \ --tr-vcf ${sample}.longTR.vcf.gz	ONT or PacBio	Y	while there has been GitHub activity in the last few months, there doesn’t appear to be ongoing development and issue response times are long	https://github.com/gymrek-lab/LongTR
Medaka Tandem	2.1.1	medaka tandem ${aln} ${ref} ${medaka_tr_regions} ${sex} ${sample}.medaka.vcf --workers $task.cpus --sample_name ${sample}	ONT	Y	By ONT. Unpublished. Used in AllofUs, suggested by Fitz. Used in this paper: https://www.biorxiv.org/content/10.1101/2023.10.29.564632v1.full	https://github.com/nanoporetech/medaka/tree/master/medaka/tandem
Straglr	1.5.5	python3 straglr.py ${aln} ${ref} ${sample} --loci ${straglr_tr_regions} --chroms 1 2 3 4 5 6 7 8 9 10 11 12 13 14 15 16 17 18 19 20 21 22 X Y --sex ${sex} --genotype_in_size --nprocs $task.cpus	ONT or PacBio	N	compare' tool detects de novo expansions in trio data or case control analysis. Note the epi2me straglr version appears to be using a fork of the method: https://github.com/philres/straglr	https://github.com/bcgsc/straglr
STRdust	0.16.0	STRdust-0.16.0/STRdust-linux-musl \ -R ${strdust_tr_regions} --unphased -t ${task.cpus} --sample ${sample} \ ${haploid} ${ref} ${aln} > ${sample}.strdust.vcf	Long reads	Y	Visualization (pathSTR)	https://github.com/wdecoster/STRdust https://github.com/wdecoster/pathSTR
STRkit	0.24.0	strkit call ${aln} --ploidy ${karyotype} --realign --sex-chr ${karyotype} --ref ${ref} --loc ${strkit_tr_regions} --vcf ${sample}.strkit.vcf --processes $task.cpus	ONT or PacBio	Y	Has visualization stage as well. Include a module for conducting Medelian inheritance analysis and identify de novo repeats.	https://github.com/davidlougheed/strkit
vamos	3.0.5/2.1.7	vamos --read -b ${aln} -r ${vamos_tr_regions} -s ${sample} -o ${sample}.vamos.vcf -S -Z -t $task.cpus python3 ${fix_vcf} ${sample}.vamos.vcf ${sample}.vamos.fixed.vcf --ref ${ref}	ONT or PacBio	N*	Sequence can be optionally added to VCF in non-standard format. Used in the first 100, so important for consistency with previous work. Can annotate multiple motifs but these need to be defined prior (can be determined from assemblies)	https://github.com/ChaissonLab/vamos

## Sheet: Supp3
​​Supplementary Table 3 | Runtime Performance metrics for GIAB samples
process	allocated cpus	%cpu	allocated memory	%mem	vmem	rss	peak_vmem	peak_rss	duration	realtime	rchar	wchar	syscr	syscw	read_bytes	write_bytes
atarva	1	90.7	32.000 GB	0.2	2.418 GB	572.797 MB	3.321 GB	967.457 MB	2h 59m	2h 54m	64.089 GB	15.712 MB	237.151 kB	34.964 kB	61.881 GB	13.121 MB
atarva	1	88.4	32.000 GB	0.2	2.404 GB	555.910 MB	3.349 GB	1.103 GB	2h 54m	2h 49m	62.727 GB	15.672 MB	249.094 kB	34.844 kB	29.709 GB	13.090 MB
atarva	1	80.1	32.000 GB	0.2	2.448 GB	604.898 MB	3.450 GB	1.450 GB	3h 54m	3h 48m	58.233 GB	15.658 MB	235.834 kB	35.398 kB	54.237 GB	13.039 MB
atarva	1	94.7	32.000 GB	0.2	2.476 GB	582.375 MB	3.324 GB	972.672 MB	4h 18m	4h 12m	57.478 GB	15.782 MB	232.286 kB	36.845 kB	54.545 GB	13.055 MB
atarva	1	77.6	32.000 GB	0.2	2.416 GB	557.285 MB	4.315 GB	1.120 GB	3h 0m	2h 53m	61.110 GB	15.468 MB	234.844 kB	33.512 kB	49.052 GB	12.984 MB
atarva	1	89.3	32.000 GB	0.2	2.416 GB	571.637 MB	3.454 GB	1.397 GB	3h 18m	3h 18m	59.779 GB	15.591 MB	245.973 kB	35.435 kB	53.126 GB	12.965 MB
atarva	1	77.3	32.000 GB	0.2	2.400 GB	541.129 MB	3.433 GB	1.150 GB	3h 19m	3h 17m	57.076 GB	15.634 MB	231.755 kB	34.672 kB	53.854 GB	13.070 MB
longTR	1	91.2	32.000 GB	1.1	2.937 GB	2.699 GB	3.508 GB	3.501 GB	1h 19m	1h 13m	194.591 GB	49.663 MB	473.156 kB	5.143 MB	12.751 GB	2.984 MB
longTR	1	74.5	32.000 GB	1.1	3.081 GB	2.775 GB	3.461 GB	3.437 GB	1h 38m	1h 38m	181.006 GB	49.650 MB	464.220 kB	5.137 MB	51.579 GB	2.973 MB
longTR	1	74	32.000 GB	1.1	2.856 GB	2.849 GB	6.004 GB	6.000 GB	1h 45m	1h 39m	176.693 GB	49.661 MB	467.490 kB	5.115 MB	48.857 GB	2.957 MB
longTR	1	71.3	32.000 GB	1	2.891 GB	2.519 GB	3.496 GB	3.492 GB	1h 32m	1h 27m	175.537 GB	49.624 MB	463.662 kB	5.123 MB	47.099 GB	2.961 MB
longTR	1	68.2	32.000 GB	1.3	3.354 GB	3.345 GB	3.356 GB	3.350 GB	1h 47m	1h 40m	186.718 GB	49.630 MB	465.280 kB	5.147 MB	50.285 GB	2.965 MB
longTR	1	64.8	32.000 GB	1.1	3.232 GB	2.799 GB	3.612 GB	3.599 GB	1h 46m	1h 40m	185.449 GB	49.496 MB	484.376 kB	5.099 MB	27.945 GB	2.945 MB
longTR	1	51.7	32.000 GB	1	3.183 GB	2.479 GB	3.399 GB	3.329 GB	2h 10m	2h 4m	176.143 GB	49.604 MB	467.702 kB	5.101 MB	32.360 GB	2.953 MB
medaka	1	135.1	32.000 GB	1	4.547 GB	2.634 GB	5.297 GB	2.996 GB	3h 38m	3h 32m	4.028 TB	1.160 GB	63.151 MB	1.394 MB	88.433 GB	1.375 GB
medaka	1	136	32.000 GB	1	4.388 GB	2.587 GB	5.138 GB	2.949 GB	3h 35m	3h 29m	3.838 TB	1.179 GB	60.315 MB	1.392 MB	89.393 GB	1.312 GB
medaka	1	135.4	32.000 GB	1	4.354 GB	2.515 GB	5.104 GB	2.877 GB	3h 33m	3h 27m	3.971 TB	1.161 GB	62.507 MB	1.390 MB	77.554 GB	1.318 GB
medaka	1	147.2	32.000 GB	1.1	4.567 GB	2.757 GB	4.929 GB	3.115 GB	3h 12m	3h 6m	3.932 TB	1.163 GB	61.909 MB	1.397 MB	69.217 GB	1.279 GB
medaka	1	134.1	32.000 GB	1	4.391 GB	2.587 GB	5.141 GB	2.753 GB	3h 33m	3h 27m	3.949 TB	1.134 GB	61.978 MB	1.376 MB	90.008 GB	1.296 GB
medaka	1	119.8	32.000 GB	1	4.331 GB	2.512 GB	4.655 GB	2.836 GB	4h 2m	3h 56m	4.065 TB	1.140 GB	63.887 MB	1.380 MB	84.891 GB	1.378 GB
medaka	1	136.3	32.000 GB	1	4.352 GB	2.517 GB	5.102 GB	2.685 GB	3h 30m	3h 24m	3.989 TB	1.138 GB	62.792 MB	1.382 MB	37.083 GB	1.313 GB
straglr	1	98.6	32.000 GB	7.1	19.776 GB	17.915 GB	25.087 GB	23.120 GB	19h 41m	19h 39m	197.885 GB	8.334 GB	1.630 MB	11.889 MB	58.612 GB	8.003 GB
straglr	1	98.5	32.000 GB	11.4	30.697 GB	28.654 GB	36.054 GB	33.904 GB	18h 44m	18h 41m	183.066 GB	11.383 GB	2.005 MB	12.146 MB	56.128 GB	11.058 GB
straglr	1	98.6	32.000 GB	9.4	25.644 GB	23.721 GB	30.950 GB	28.942 GB	18h 38m	18h 35m	180.625 GB	10.045 GB	1.829 MB	11.752 MB	50.089 GB	9.725 GB
straglr	1	98.5	32.000 GB	12.5	33.479 GB	31.513 GB	33.481 GB	31.525 GB	18h 7m	18h 3m	184.523 GB	4.809 GB	956.625 kB	11.212 MB	50.377 GB	4.486 GB
straglr	1	98.7	32.000 GB	12.5	33.717 GB	31.453 GB	33.728 GB	31.490 GB	17h 42m	17h 41m	183.263 GB	3.729 GB	1001.601 kB	11.143 MB	49.601 GB	3.404 GB
straglr	2	183.2	64.000 GB	24.6	72.620 GB	61.899 GB	79.908 GB	69.980 GB	7h 50m	6h 51m	4.005 TB	5.396 GB	62.521 MB	11.133 MB	53.244 GB	4.860 GB
straglr	2	185.3	64.000 GB	14.2	46.653 GB	35.745 GB	52.197 GB	42.034 GB	8h 57m	7h 50m	3.878 TB	13.620 GB	61.364 MB	12.618 MB	29.586 GB	13.060 GB
strdust	1	125.8	32.000 GB	0.5	1.491 GB	1.168 GB	2.105 GB	1.604 GB	5h 8m	5h 7m	193.790 GB	25.980 MB	880.842 kB	5.641 kB	51.952 GB	21.605 MB
strdust	1	100	32.000 GB	0.6	1.892 GB	1.403 GB	1.965 GB	1.455 GB	3h 59m	3h 54m	180.458 GB	26.043 MB	888.053 kB	5.663 kB	51.019 GB	21.527 MB
strdust	1	103.5	32.000 GB	0.5	1.775 GB	1.370 GB	2.127 GB	1.618 GB	3h 36m	3h 30m	175.751 GB	25.322 MB	869.581 kB	5.514 kB	47.403 GB	20.438 MB
strdust	1	106.3	32.000 GB	0.5	1.725 GB	1.217 GB	1.913 GB	1.402 GB	3h 56m	3h 51m	174.659 GB	25.571 MB	862.406 kB	5.561 kB	46.793 GB	20.977 MB
strdust	1	99.6	32.000 GB	0.5	1.687 GB	1.250 GB	1.944 GB	1.421 GB	4h 9m	4h 3m	185.838 GB	25.609 MB	873.374 kB	5.575 kB	50.190 GB	21.215 MB
strdust	1	95.1	32.000 GB	0.5	1.621 GB	1.213 GB	1.989 GB	1.457 GB	3h 48m	3h 42m	184.528 GB	25.381 MB	915.307 kB	5.509 kB	32.936 GB	19.387 MB
strdust	1	111.6	32.000 GB	0.6	1.886 GB	1.396 GB	2.079 GB	1.591 GB	3h 10m	3h 9m	175.305 GB	25.313 MB	865.188 kB	5.507 kB	46.432 GB	20.898 MB
strkit	1	65.3	32.000 GB	0.8	5.018 GB	2.122 GB	6.484 GB	2.804 GB	1h 34m	1h 29m	129.833 GB	70.477 MB	1.399 MB	508.425 kB	52.635 GB	8.473 MB
strkit	1	63.4	32.000 GB	0.9	5.228 GB	2.377 GB	5.415 GB	2.387 GB	1h 36m	1h 31m	121.037 GB	67.425 MB	1.431 MB	521.899 kB	51.020 GB	8.504 MB
strkit	1	72.6	32.000 GB	0.7	3.582 GB	1.884 GB	5.400 GB	2.472 GB	1h 35m	1h 29m	117.862 GB	70.063 MB	1.413 MB	517.336 kB	48.505 GB	8.484 MB
strkit	1	43.2	32.000 GB	0.8	4.813 GB	1.979 GB	6.694 GB	3.148 GB	2h 16m	2h 10m	116.632 GB	67.408 MB	1.364 MB	495.869 kB	46.709 GB	8.477 MB
strkit	1	72	32.000 GB	0.8	4.124 GB	1.749 GB	5.132 GB	2.599 GB	1h 19m	1h 18m	125.053 GB	63.736 MB	1.330 MB	473.118 kB	50.267 GB	8.480 MB
strkit	1	75.7	32.000 GB	0.7	3.456 GB	1.692 GB	3.643 GB	1.736 GB	1h 16m	1h 15m	123.656 GB	64.874 MB	1.438 MB	514.300 kB	49.234 GB	8.449 MB
strkit	1	72.2	32.000 GB	0.5	2.996 GB	1.142 GB	5.208 GB	2.536 GB	1h 16m	1h 15m	116.732 GB	66.463 MB	1.341 MB	482.894 kB	41.316 GB	8.477 MB
vamos	1	42.5	32.000 GB	0.3	1.049 GB	799.398 MB	1.756 GB	1.281 GB	1h 28m	1h 23m	63.908 GB	29.614 MB	183.833 kB	41.152 kB	59.758 GB	29.625 MB
vamos	1	58.3	32.000 GB	0.3	1.313 GB	888.566 MB	1.730 GB	1.283 GB	1h 0m	55m 14s	62.550 GB	29.729 MB	187.949 kB	41.325 kB	52.129 GB	29.734 MB
vamos	1	42.1	32.000 GB	0.3	1.184 GB	874.242 MB	1.731 GB	1.272 GB	1h 24m	1h 17m	58.040 GB	29.580 MB	182.717 kB	41.357 kB	53.920 GB	29.586 MB
vamos	1	52.2	32.000 GB	0.3	1.278 GB	889.043 MB	1.695 GB	1.235 GB	1h 8m	1h 2m	57.273 GB	29.817 MB	180.442 kB	41.319 kB	53.098 GB	29.824 MB
vamos	1	34.3	32.000 GB	0.3	1.163 GB	780.992 MB	1.564 GB	1.143 GB	1h 40m	1h 34m	60.906 GB	29.261 MB	180.450 kB	40.896 kB	40.644 GB	29.266 MB
vamos	1	40.5	32.000 GB	0.3	1.191 GB	805.410 MB	1.553 GB	1.143 GB	1h 28m	1h 21m	59.580 GB	29.207 MB	184.858 kB	41.025 kB	55.401 GB	29.215 MB
vamos	1	58.2	32.000 GB	0.3	1.209 GB	872.906 MB	1.619 GB	1.198 GB	55m 2s	54m 35s	56.869 GB	29.437 MB	180.361 kB	40.962 kB	52.760 GB	29.445 MB

## Sheet: Supp4
​​Supplementary Table 4 | Table with number of called loci by each tool across all the HPRC samples.
Tool	Flowcell	Average called loci	Maximum called loci	Minimum called loci
LongTR	R10.4.1	41956	42106	41604
ATaRVa	R10.4.1	42100	42207	41778
ATaRVa	R9.4.1	42064	42196	39564
Medaka Tandem	R10.4.1	42155	42274	41862
Medaka Tandem	R9.4.1	42175	42238	42104
STRkit	R10.4.1	29788	29897	29567
STRkit	R9.4.1	30011	30073	29911
vamos	R10.4.1	41796	42159	41213
vamos	R9.4.1	41668	41940	41307
STRdust	R10.4.1	41926	42341	40974
STRdust	R9.4.1	42080	42301	41755
Straglr	R10.4.1	36966	37465	36410
Straglr	R9.4.1	38019	38261	37758

## Sheet: Supp5
​​Supplementary Table 5 | Accuracy of each tool measured in different deviation categories
Tool	Flowcell	Average match accuracy	Average off by 1bp accuracy	Average off by motif accuracy	Average accuracy (deviation <=1bp)	Average accuracy (deviation <=motif)
LongTR	R10.4.1	97.56	1.11	0.71	98.67	99.38
ATaRVa	R10.4.1	97.08	1.4	0.93	98.48	99.41
ATaRVa	R9.4.1	93.14	4.21	1.79	97.35	99.14
Medaka Tandem	R10.4.1	97.83	0.78	0.75	98.61	99.37
Medaka Tandem	R9.4.1	95.1	2.67	1.56	97.77	99.33
STRkit	R10.4.1	95.89	1.83	0.75	97.72	98.47
STRkit	R9.4.1	91.47	4.75	2.03	96.21	98.25
vamos	R10.4.1	96.62	1.47	1.08	98.09	99.17
vamos	R9.4.1	91.11	4.83	2.76	95.94	98.71
STRdust	R10.4.1	66.62	5.94	22.37	72.56	94.93
STRdust	R9.4.1	54.04	9.52	30.86	63.56	94.42
Straglr	R10.4.1	88.76	1.34	3.56	90.1	93.66
Straglr	R9.4.1	86.94	1.29	4.63	88.22	92.85

## Sheet: Supp6
Supplementary Table 6 | Mendelian Consistency by Genotype Class — HG002 Trio
Tool	Metric	0/0	0/1	2026-01-01	2026-01-02
ATaRVa	Match	0.9988	0.7693	0.9127	0.5251
ATaRVa	1bp off	0.0011	0.1406	0.0387	0.1738
ATaRVa	mlen off	0.0001	0.0496	0.0089	0.0502
ATaRVa	Mismatch	0.0001	0.0405	0.0397	0.2509
ATaRVa	Total	0.9999	0.9595	0.9603	0.7491
LongTR	Match	0.9929	0.8531	0.9717	0.6652
LongTR	1bp off	0.0016	0.0534	0.0094	0.1578
LongTR	mlen off	0.005	0.0662	0.0142	0.0732
LongTR	Mismatch	0.0005	0.0274	0.0047	0.1037
LongTR	Total	0.9995	0.9726	0.9953	0.8963
MedakaTandem	Match	0.9971	0.9137	0.9305	0.8092
MedakaTandem	1bp off	0.001	0.0565	0.0172	0.0795
MedakaTandem	mlen off	0.0012	0.0192	0.0274	0.0448
MedakaTandem	Mismatch	0.0007	0.0106	0.025	0.0665
MedakaTandem	Total	0.9993	0.9894	0.975	0.9335
Straglr	Match	0.8648	0.3461	0.216	0.1115
Straglr	1bp off	0.0207	0.1763	0.0331	0.1683
Straglr	mlen off	0.1092	0.3721	0.6936	0.3473
Straglr	Mismatch	0.0053	0.1056	0.0574	0.3729
Straglr	Total	0.9947	0.8944	0.9426	0.6271
STRdust	Match	0.9901	0.8615	0.746	0.5551
STRdust	1bp off	0.0057	0.0809	0.0949	0.1728
STRdust	mlen off	0.0022	0.027	0.0758	0.0349
STRdust	Mismatch	0.0019	0.0306	0.0834	0.2371
STRdust	Total	0.9981	0.9694	0.9166	0.7629
STRkit	Match	0.9999	0.8097	0.9214	0.5703
STRkit	1bp off	0	0.0323	0.0214	0.0859
STRkit	mlen off	0	0.0306	0.0368	0.1406
STRkit	Mismatch	0.0001	0.1274	0.0205	0.2031
STRkit	Total	0.9999	0.8726	0.9795	0.7969
Vamos	Match	0.9891	0.7278	0.8249	0.4108
Vamos	1bp off	0.0047	0.1082	0.0329	0.1914
Vamos	mlen off	0.0049	0.0898	0.0979	0.1059
Vamos	Mismatch	0.0014	0.0742	0.0443	0.2918
Vamos	Total	0.9986	0.9258	0.9557	0.7082

## Sheet: Supp7
Supplementary Table 7 | Mendelian Consistency by Motif Length — HG002 Trio (match + ±1bp + <1 motif unit)
Tool	Motiflength:1bp	Motiflength:2bp	Motiflength:3bp	Motiflength:4bp	Motiflength:5bp	Motiflength:6bp	Motiflength:7bp	Motiflength:8bp	Motiflength:9bp	Motiflength:10bp	Motiflength:>10bp
ATaRVa	0.7318	0.9957	1	1	1	1	1	1	1	1	0.9997
LongTR	0.7898	0.9902	0.9929	0.9967	0.9967	1	0.999	0.999	0.999	0.999	0.9992
MedakaTandem	0.9409	0.9838	0.9939	1	0.9978	1	1	1	1	0.999	0.9976
Straglr	0.9489	0.9844	0.986	0.996	0.9712	0.9941	0.9851	0.9897	0.9925	0.9894	0.9969
STRdust	0.3636	0.7303	0.855	0.9113	0.9215	0.9672	0.9651	0.9735	0.9828	0.9939	0.9927
STRkit	0.7165	0.9432	0.9932	0.9975	0.99	0.9988	1	0.9989	1	1	0.998
Vamos	0.7381	0.93	0.9928	0.9956	0.9921	0.9989	0.9979	1	0.999	0.9979	0.9954

## Sheet: Supp8
Supplementary Table 8 | Samples with pathogenic expansions and/or orthogonal molecular testing from Stevanovski et al. Sci Adv. 2022
Gene	Motif	Sample ID	Sex	Molecular Testing	Southern	RP-PCR	GT category	Remarks
ATXN1	CAG	NA13537	M	60(CAG)/32(CAG)	N	Y	pathogenic het	ATXN1 positive; clinically affected SCA1
C9orf72	GGGGCC	ND14339	F	>100(GGGGCC)	N	Y	pathogenic het	C9orf72 positive; clinically affected (ALS) with family history; Confirmed expansion exceeds upper size limit of RP-PCR test
DMPK	CTG	NA03697	M	<500(CTG)	N	Y	pathogenic het	DMPK positive; clinically affected with family history
DMPK	CTG	NA23265	M	60(CTG)/12(CTG)	N	Y	pathogenic het	DMPK positive; clinically affected with family history
DMPK	CTG	NA23378	M	80-90(CTG)	N	Y	pathogenic het	DMPK positive; clinically affected with family history, age of onset 50
DMPK	CTG	R210028	F	13(CTG)/~700(CTG)	Y	Y	pathogenic het	DMPK positive; clinically affected
DMPK	CTG	R210029	M	12(CTG)/48(CTG)	N	Y	benign	DMPK negative; clinically unaffected with DM1 family history
FMR1	CGG	CD00014	M	56(CGG)	N	Y	premutation hemi (55-200)	FMR1 premutation; clinically unknown
FMR1	CGG	NA04026	M	>200(CGG)	N	Y	pathogenic hemi	FMR1 expansion; clinically affected with family history;Confirmed expansion exceeds upper size limit of RP-PCR test
FMR1	CGG	NA05131	M	>200(CGG)	N	Y	pathogenic hemi	FMR1 expansion; clinically affected with family history; Confirmed expansion exceeds upper size limit of RP-PCR test
FMR1	CGG	NA06890	M	30(CGG)	N	Y	benign	FMR1 negative; clinically normal with family history
FMR1	CGG	NA06893	F	30(CGG)/23(CGG)	N	Y	benign	FMR1 negative; clinically normal with family history
FMR1	CGG	NA06905	F	70(CGG)/23(CGG)	N	Y	premutation het (55-200)	FMR1 premutation carrier; clinically normal with family history
FXN	CTG	NA15850	M	1030(CTG)/650(CTG)	Y	Y	pathogenic hom	FA positive; clinically affected with family history
FXN	CTG	NA16213	M	420(CTG)	Y	Y	pathogenic het	FA carrier; clinically unaffected, father of affected son
FXN	CTG	NA16215	F	830(CTG)	Y	Y	pathogenic het	FA carrier; clinically unaffected, mother of affected son
HTT	CAG	CD00022	F	31(CAG)/18(CAG)	N	Y	benign	HTT negative; clinically unknown
HTT	CAG	NA13505	M	50(CAG)/22(CAG)	N	Y	pathogenic het	HTT expansion; clinically affected
HTT	CAG	NA13507	M	55(CAG)/15(CAG)	N	Y	pathogenic het	HTT expansion; clinically affected
HTT	CAG	NA13509	F	70(CAG)/15(CAG)	N	Y	pathogenic het	HTT expansion; clinically affected
HTT	CAG	NA13512	F	44(CAG)/16(CAG)	N	Y	pathogenic het	HTT expansion; clinically affected
HTT	CAG	NA13515	M	66(CAG)/16(CAG)	N	Y	pathogenic het	HTT expansion; clinically affected
NOTCH2NLC	GGC	MB382	F	11(GGC)/>106(GGC)	N	Y	pathogenic het	NOTCH2NLC positive; clinically affected with family history (NIID)
PABPN1	GCG	NA23629	F	9(GCG)/6(GCG)	N	Y	pathogenic het	PABPN1 positive; clinically affected with family history
RFC1		R190082	F				pathogenic hom	RFC1 positive (R19982); clinically affected, age of onset 54yo
RFC1	AAGGG	R210005	M	1000(AAGGG)/1000(AAGGG)	Y	Y	pathogenic hom	RFC1 positive (R19955); clinically affected, age of onset 58yo
RFC1	AAGGG	R210020	M	>100(AAGGG)	N	Y	pathogenic hom	RFC1 positive; clinically affected, age of onset 13yo; Confirmed expansion exceeds upper size limit of RP-PCR test
RFC1	AAGGG	R210023	M	>100(AAGGG)	N	Y	pathogenic hom	RFC1 positive; clinically affected, age of onset 46yo; Confirmed expansion exceeds upper size limit of RP-PCR test
